# Supplementary material for: Electronic Health Program to Empower Patients in Returning to Normal Activities After Colorectal Surgical Procedures: Mixed-Methods Process Evaluation Alongside a Randomized Controlled Trial
Source: J Med Internet Res. 2019 Jan 29;21(1):e10674. doi: 10.2196/10674 (PMC6371072; doi:10.2196/10674)
Supplement: Multimedia Appendix 1 [file jmir_v21i1e10674_app1.xlsx]

## Sheet: Blad1
Participant	Gender	Age	Rating	Made a convalescence plan	Downloaded the mobile application	Connected the activity tracker	Received adjuvant chemotherapy
1	Male	70	9	Yes	No	No	No
2	Male	76	6	Yes	No	No	No
3	Male	54	10	Yes	Yes	Yes	No
4	Male	62	2	Yes	Yes	Yes	Yes
5	Male	74	10	Yes	Yes	Yes	No
6	Male	64	2	Yes	Yes	Yes	Yes
7	Female	57	6	Yes	Yes	Yes	No
8	Female	62	9	Yes	Yes	Yes	No
9	Male	45	5	No	Yes	Yes	No
10	Male	64	6	Yes	Yes	Yes	Yes
11	Female	56	9	Yes	Yes	Yes	No
12	Female	65	9	Yes	Yes	Yes	No
13	Male	68	9	Yes	Yes	Yes	No
14	Male	48	6	Yes	Yes	Yes	No
Multimedia Appendix 1; Patient characteristics of the qualitative part of the study
